# Supplementary material for: Radiolytic Synthesis of Chitosan-Stabilized Silver Nanoparticles via Electron Beam Irradiation for Enhanced Antibacterial Activity Against Staphylococcus aureus and Escherichia coli
Source: Int J Mol Sci. 2026 Mar 11;27(6):2569. doi: 10.3390/ijms27062569 (PMC13026173; doi:10.3390/ijms27062569)
Supplement: Supplementary file 1 [file ijms-27-02569-s001.zip]

Archive with 1 entries (1 files):
- ijms-4158557-supplementary.pdf
